# Supplementary material for: Targeting the gut-lung axis by synbiotic feeding to infants in a randomized controlled trial
Source: BMC Biol. 2023 Feb 20;21:38. doi: 10.1186/s12915-023-01531-3 (PMC9940374; doi:10.1186/s12915-023-01531-3)
Supplement: Supplementary file 2 — Additional file 2. [file 12915_2023_1531_MOESM2_ESM.txt]

Metabolomics
 Solvents: Methanol, HPLC-grade was obtained from Fischer Scientific (Waltham, MA, USA) 
 Chloroform, Suprasolv for GC was obtained from Merck (Darmstadt, Germany) Acetonitrile, HPLC-grade was obtained from Fischer Scientific (Waltham, MA, USA) 
 2-Propanol, HPLC-grade was obtained from VWR (Radnor, PA, USA) H2O, Milli-Q. Reference and tuning standards: Purine, 4 μM, Agilent Technologies (Santa Clara, CA, USA) 
 HP-0921 (Hexakis(1H, 1H, 3H-tetrafluoropropoxy)phosphazine), 1 μM, Agilent Technologies (Santa Clara, CA, USA) Calibrant, ESI-TOF, ESI-L Low Concentration Tuning Mix, 
 Agilent Technologies (Santa Clara, CA, USA) HP-0321 (Hexamethoxyphosphazine), 0.1 mM, Agilent Technologies (Santa Clara, CA, USA). Stable isotopes internal standards: 
 LC-MS internal standards: 13C9-Phenylalanine, 13C3-Caffeine, D4-Cholic acid, D8-Arachidonic Acid, 13C9-Caffeic Acid were obtained from Sigma (St. Louis, MO, USA). GC-MS internal standards: L-proline-13C5,alpha-ketoglutarate-13C4, 
 myristic acid-13C3, cholesterol-D7 were obtained from Cil (Andover, MA, USA). Succinic acid-D4, salicylic acid-D6, L-glutamic acid-13C5,15N, putrescine-D4, hexadecanoic acid-13C4, D-glucose-13C6, D-sucrose-13C12 were obtained from Sigma (St. Louis, MO, USA). 
